# Supplementary material for: FLT3-ITD Expression as a Potential Biomarker for the Assessment of Treatment Response in Patients with Acute Myeloid Leukemia
Source: Cancers (Basel). 2022 Aug 19;14(16):4006. doi: 10.3390/cancers14164006 (PMC9406666; doi:10.3390/cancers14164006)
Supplement: Supplementary file 1 [file cancers-14-04006-s001.zip]

Archive with 1 entries (1 files):
- cancers-1819063-supplementary.pdf
